# Supplementary material for: Predatory Dogs as Drivers of Social Behavior Changes in the Central Himalayan Langur (Semnopithecus schistaceus) in Agro-Forest Landscapes
Source: Biology (Basel). 2024 Jun 4;13(6):410. doi: 10.3390/biology13060410 (PMC11200765; doi:10.3390/biology13060410)
Supplement: Supplementary file 1 [file biology-13-00410-s001.zip]

Archive with 1 entries (1 files):
- biology-3001892-supplementary.pdf
